# Supplementary material for: Influence of water temperature and food on the last stages of cultured pearl mineralization from the black-lip pearl oyster Pinctada margaritifera
Source: PLoS One. 2018 Mar 5;13(3):e0193863. doi: 10.1371/journal.pone.0193863 (PMC5837120; doi:10.1371/journal.pone.0193863)
Supplement: S1 Data — (XLSX) [file pone.0193863.s001.xlsx]

## Sheet: Microalgal concentration
Microalgal concentration (cell.ml-1)	Pearl ID	Surface defects	Colour (Aubergine=A, White =B, Blue=Bl, Grey =G, Yellow =J, Peacock =P, Green =V)	Darkness	Lustre
7000	1	1	G	2	0			LUSTRE	7000	28000					DARKNESS	7000	28000				DEFECTS	7000	28000					COLOUR
7000	2	2	V	1	0			Without lustre	27	22					Low	20	21				0 ≤ defect(s) ≤ 5	1	0					Aubergine	White	Blue	Grey	Yellow	Peacock	Green	Total
7000	3	3	J	0	1			Low to moderate lustre	41	50					Moderate	28	30				6 ≤ defect(s) ≤ 10	21	21					2	6	1	40	2	5	15	71
7000	6	3	G	2	0			High lustre	3	1					High	23	22				More than 10 defects	49	52					2	6	3	44	4	1	13	73
7000	8	3	B	0	0			Total	71	73					Total	71	73				Total	71	73
7000	9	2	BL	0	1
7000	10	3	G	1	1
7000	11	2	G	0	1
7000	12	3	G	0	1		Microalgal concentration (cell.ml-1)	Without lustre	Low to moderate lustre	High lustre				Microalgal concentration (cell.ml-1)	Low	Moderate	High			Microalgal concentration (cell.ml-1)	0 ≤ defect(s) ≤ 5	6 ≤ defect(s) ≤ 10	More than 10 defects				Microalgal concentration (cell.ml-1)	AU	W	BL	G	Y	P	G
7000	13	2	A	1	1		7000	38.0282	57.7465	4.22535				7000	28.169	39.4366	32.3944			7000	1.40845	29.5775	69.0141				7000	2.8169	8.4507	1.40845	56.338	2.8169	7.04225	21.1268
7000	14	3	G	2	1		28000	30.137	68.4932	1.36986				28000	28.7671	41.0959	30.137			28000	0	28.7671	71.2329				28000	2.73973	8.21918	4.10959	60.274	5.47945	1.36986	17.8082
7000	15	2	G	0	1
7000	16	3	V	1	0
7000	17	3	G	2	0
7000	21	3	G	1	1
7000	25	3	BL	2	1
7000	26	3	P	2	0
7000	30	3	BL	1	0
7000	33	3	BL	0	0
7000	36	3	G	2	1
7000	37	3	V	0	1
7000	38	2	G	0	1
7000	39	3	V	1	2
7000	40	3	V	2	1
7000	41	3	V	2	1
7000	42	2	G	0	0
7000	46	3	G	1	0
7000	49	3	G	2	1
7000	50	3	G	0	0
7000	53	3	G	0	0
7000	58	3	V	1	1
7000	60	3	P	0	2
7000	61	3	G	0	1
7000	62	3	V	1	0
7000	63	2	G	1	0
7000	66	2	G	1	1
7000	67	3	V	1	1
7000	68	2	G	0	0
7000	71	3	J	2	1
7000	72	2	G	2	1
7000	73	2	G	2	0
7000	146	3	V	1	1
7000	148	3	V	0	1
7000	149	3	G	1	1
7000	150	3	G	1	1
7000	151	2	A	2	0
7000	152	2	G	2	1
7000	153	2	G	1	0
7000	154	3	G	1	0
7000	156	3	G	0	0
7000	157	3	BL	1	1
7000	158	2	BL	0	1
7000	161	2	G	1	1
7000	162	3	G	1	1
7000	163	3	G	1	1
7000	164	2	G	1	1
7000	5	3	G	0	1
7000	23	3	G	2	0
7000	28	3	P	1	2
7000	29	3	V	1	1
7000	31	3	V	2	1
7000	32	3	V	2	0
7000	43	2	P	1	0
7000	44	3	P	2	1
7000	48	2	G	2	0
7000	51	3	G	0	1
7000	52	3	V	1	1
7000	55	3	G	1	1
7000	65	2	G	2	1
7000	69	3	G	2	0
7000	70	3	G	2	0
28000	74	2	G	0	0
28000	75	3	G	1	1
28000	80	3	G	0	0
28000	81	3	G	0	1
28000	82	2	G	0	0
28000	83	2	G	0	0
28000	84	3	G	1	0
28000	85	3	A	1	1
28000	86	3	BL	1	1
28000	87	3	BL	1	1
28000	88	3	G	1	1
28000	89	3	BL	1	1
28000	90	3	J	2	0
28000	96	2	G	1	1
28000	97	3	G	1	1
28000	101	3	G	2	1
28000	102	3	G	0	1
28000	103	3	G	1	0
28000	105	3	G	2	1
28000	106	2	B	0	1
28000	107	3	G	0	0
28000	108	3	BL	0	1
28000	109	3	G	1	1
28000	110	3	G	1	1
28000	111	3	V	1	1
28000	114	3	G	1	1
28000	119	3	G	2	1
28000	120	2	G	2	1
28000	121	2	G	2	1
28000	123	2	J	0	1
28000	127	2	V	2	1
28000	129	3	G	1	0
28000	130	2	G	1	1
28000	131	3	G	2	1
28000	132	3	B	0	1
28000	133	3	V	1	1
28000	134	3	V	2	1
28000	135	3	BL	1	1
28000	137	3	G	0	0
28000	138	3	G	1	1
28000	142	3	G	0	0
28000	165	3	G	1	0
28000	166	2	G	1	0
28000	167	3	G	2	1
28000	171	3	G	2	0
28000	172	3	V	2	1
28000	173	3	B	0	1
28000	177	3	J	1	2
28000	178	3	J	0	1
28000	179	2	V	1	1
28000	180	2	V	0	1
28000	181	2	V	1	1
28000	182	2	V	2	1
28000	185	3	G	2	1
28000	77	2	G	2	1
28000	98	2	A	0	1
28000	99	3	P	1	1
28000	100	3	V	2	1
28000	115	3	G	2	1
28000	118	3	G	2	0
28000	122	3	BL	0	1
28000	125	3	G	2	0
28000	126	3	G	1	0
28000	139	3	G	2	1
28000	140	3	G	1	1
28000	143	3	G	2	0
28000	144	2	G	0	1
28000	145	2	G	0	0
28000	168	2	V	0	1
28000	169	3	V	1	0
28000	170	3	V	1	1
28000	175	3	G	2	0
28000	176	2	G	1	0

## Sheet: Temperature
Temperature (°C)	Pearl ID	Surface defects (1,2,3)	Colour (Aubergine=A, White =B, Blue=Bl, Grey =G, Yellow =J, Peacock =P, Green =V)	Darkness (0,1,2)	Lustre (0,1,2)
22	3	1	A	2	1			LUSTRE	22°C	30°C				DARKNESS	22°C	30°C				DEFECTS	22°C	30°C				COLOUR
22	4	2	G	0	1			Without lustre	2	13				Low	5	12				0 ≤ defect(s) ≤ 5	6	12			Temperature	Aubergine	White	Blue	Grey	Yellow	Peacock	Green	Total
22	10	3	P	1	1			Low to moderate lustre	25	33				Moderate	16	21				6 ≤ defect(s) ≤ 10	12	6			22	2	10	1	14	1	2	4	34
22	15	2	BL	1	2			High lustre	7	2				High	13	15				More than 10 defects	16	30			30	2	10	4	18	1	3	10	48
22	18	3	G	2	1			Total	34	48				Total	34	48				Total	34	48
22	22	3	B	0	1
22	23	1	G	2	1
22	24	1	BL	2	1
22	29	2	BL	2	2		Temperature	Without lustre	Low to moderate lustre	High lustre			Temperature	Low	Moderate	High			Temperature	0 ≤ defect(s) ≤ 5	6 ≤ defect(s) ≤ 10	More than 10 defects			Temperature	AU	W	BL	G	Y	P	G
22	31	3	G	1	1		22	5.88235	73.5294	68.75			22	14.7059	47.0588	43.75			22	17.6471	35.2941	47.0588			22	5.88235	29.4118	2.94118	41.1765	2.94118	5.88235	11.7647
22	33	3	V	2	1		30	27.0833	20.5882	4.16667			30	25	43.75	31.25			30	25	12.5	62.5			30	4.16667	20.8333	8.33333	37.5	2.08333	6.25	20.8333
22	34	2	V	2	0
22	35	2	G	1	1
22	37	1	A	2	1
22	42	2	G	1	1
22	45	2	G	0	1
22	48	2	J	2	1
22	52	2	V	2	2
22	2	2	BL	1	1
22	6	3	G	2	1
22	7	2	G	1	1
22	8	3	V	2	1
22	14	3	BL	1	1
22	19	3	BL	1	1
22	21	3	G	1	1
22	26	3	BL	1	1
22	27	3	G	2	1
22	30	1	G	1	1
22	38	3	BL	1	2
22	41	3	BL	1	2
22	46	1	P	1	2
22	49	3	BL	0	1
22	50	3	G	0	0
22	52	2	G	1	2
30	56	3	G	2	1
30	58	3	G	2	1
30	60	1	P	2	1
30	65	1	V	2	1
30	73	1	G	1	1
30	74	3	A	0	1
30	75	1	G	1	1
30	78	1	G	2	1
30	80	1	A	0	1
30	84	1	V	1	1
30	89	3	V	2	1
30	93	3	B	0	1
30	96	3	B	0	0
30	99	2	G	2	1
30	100	2	BL	2	0
30	102	3	J	2	1
30	108	3	G	0	0
30	113	3	G	1	1
30	120	3	BL	2	1
30	58	3	BL	1	0
30	62	3	V	0	1
30	65	3	G	1	0
30	67	2	G	1	0
30	70	3	B	0	1
30	72	3	V	2	0
30	76	3	BL	1	1
30	78	2	G	2	1
30	79	3	BL	1	1
30	82	3	B	0	1
30	87	1	V	1	1
30	89	1	V	1	0
30	92	3	BL	1	1
30	93	3	P	1	0
30	94	3	G	2	1
30	95	3	G	1	1
30	101	2	G	0	1
30	103	3	V	1	0
30	105	2	V	0	1
30	106	3	V	2	1
30	107	3	G	2	1
30	110	3	G	0	0
30	113	1	BL	1	0
30	116	1	G	1	1
30	118	1	P	1	2
30	121	3	BL	0	1
30	123	3	BL	1	2
30	124	3	G	1	0
30	126	3	BL	1	1
